# Supplementary material for: Neurofilament light and heterogeneity of disease progression in amyotrophic lateral sclerosis: development and validation of a prediction model to improve interventional trials
Source: Transl Neurodegener. 2021 Aug 26;10:31. doi: 10.1186/s40035-021-00257-y (PMC8390195; doi:10.1186/s40035-021-00257-y)
Supplement: Supplementary file 1 — Additional file 1 contains the longitudinal data of each patient in the study (ALSFRS-R sum score, NfL level in pg/ml). [file 40035_2021_257_MOESM1_ESM.csv]

patient	time	ALSFRSR	nfl	bmi	rater
p1	9.73	33	19	32.82	first
p1	17	26	21	33.46	first
p1	22.89	19	NA	NA	first
p1	24.47	18	NA	NA	second
p1	28.61	15	NA	NA	first
p10	18.74	43	46	25.18	first
p10	18.81	40	NA	NA	second
p10	24.5	40	55	24.86	first
p1005	19	44	NA	NA	first
p1005	20	41	18	28.73	first
p1005	22	41	NA	NA	first
p1005	25	38	18	27.76	first
p1005	31	36	21	27.12	first
p1005	37	35	25	26.79	first
p1021	12	31	NA	NA	first
p1021	13	31	54	24.21	first
p1021	15	30	NA	NA	first
p1021	18	32	50	23.24	first
p1021	24	29	57	21.95	first
p1021	30	27	57	20.34	first
p103	9.54	30	275	19.43	first
p103	12.53	29	NA	NA	first
p103	15.98	19	475	20.96	first
p103	18.71	17	NA	NA	first
p1050	16	41	NA	NA	first
p1050	17	40	144	NA	first
p1050	19	41	NA	NA	first
p1050	22	38	NA	NA	first
p1050	28	30	57	NA	first
p1050	34	29	50	NA	first
p1051	10	45	NA	NA	first
p1051	11	45	125	23.36	first
p1051	13	44	NA	NA	first
p1051	16	44	148	23.67	first
p1051	22	34	79	24.3	first
p1051	28	29	77	23.67	first
p1082	35	42	NA	NA	first
p1082	36	41	87	22.81	first
p1082	38	41	NA	NA	first
p1082	41	35	83	23.01	first
p1082	47	31	67	22.29	first
p1082	53	27	77	22.11	first
p109	14.6	45	191	21.61	first
p109	17.72	43	NA	NA	first
p109	20.75	38	NA	NA	first
p109	23.74	38	NA	NA	first
p109	26.73	27	221	21.26	first
p109	29.92	17	NA	NA	first
p109	32.72	12	196	21.97	first
p1090	14	45	NA	NA	first
p1090	15	43	60	26.02	first
p1090	17	45	NA	NA	first
p1090	20	45	64	24.59	first
p1090	26	42	65	24.16	first
p1090	32	36	NA	NA	first
p11	12.26	45	NA	NA	second
p11	12.43	45	33	26.4	first
p11	17.46	43	57	25.06	first
p11	23.51	42	NA	NA	first
p11	23.51	42	NA	NA	second
p1103	12	41	NA	NA	first
p1103	13	39	34	21.71	first
p1103	15	36	NA	NA	first
p1103	18	32	NA	NA	first
p1103	24	30	42	22.89	first
p1103	30	28	38	22.34	first
p1137	13	33	NA	NA	first
p1137	14	33	20	29.07	first
p1137	16	33	NA	NA	first
p1137	19	30	37	28.26	first
p1137	25	29	33	27.72	first
p1137	31	27	33	28.29	first
p1139	11	45	NA	NA	first
p1139	12	45	60	19.68	first
p1139	14	42	NA	NA	first
p1139	17	42	59	19.29	first
p1139	23	42	49	18.52	first
p1139	29	38	68	17.94	first
p1149	35	43	NA	NA	first
p1149	36	43	52	23.59	first
p1149	38	43	NA	NA	first
p1149	41	43	NA	NA	first
p1149	47	41	52	23.23	first
p1149	53	40	91	22.32	first
p1150	13	42	NA	NA	first
p1150	14	42	76	23.3	first
p1150	16	39	NA	NA	first
p1150	19	38	97	23.3	first
p1150	25	35	97	23.85	first
p1150	31	22	83	22.48	first
p1165	8	45	NA	NA	first
p1165	9	45	75	25.35	first
p1165	11	42	NA	NA	first
p1165	14	40	62	24.34	first
p1165	20	35	83	25.18	first
p1165	26	35	19	24	first
p1175	6	41	NA	NA	first
p1175	7	41	106	30	first
p1175	9	43	NA	NA	first
p1175	12	40	NA	NA	first
p1175	18	30	NA	NA	first
p1175	24	28	98	30.32	first
p12	9.77	45	NA	NA	second
p12	9.93	42	273	26.48	first
p12	15.85	33	299	27.41	first
p1202	26	37	NA	NA	first
p1202	27	36	28	24.78	first
p1202	29	34	NA	NA	first
p1202	32	31	53	24.78	first
p1202	38	27	24	24.78	first
p1202	44	27	20	24.78	first
p1203	19	42	NA	NA	first
p1203	20	43	97	27.25	first
p1203	22	43	NA	NA	first
p1203	25	39	109	25.1	first
p1203	31	34	97	21.87	first
p1203	37	21	85	21.16	first
p1252	23	31	NA	NA	first
p1252	24	27	69	26.73	first
p1252	26	29	NA	NA	first
p1252	29	22	70	25.73	first
p1252	35	15	56	24.39	first
p1252	41	12	76	16.71	first
p1253	12	44	NA	NA	first
p1253	13	44	33	22.34	first
p1253	15	44	NA	NA	first
p1253	18	45	36	21.74	first
p1253	24	43	29	21.13	first
p1253	30	45	18	21.43	first
p1257	28	41	NA	NA	first
p1257	29	41	12	25.02	first
p1257	31	37	NA	NA	first
p1257	34	38	18	23.57	first
p1257	40	38	NA	NA	first
p1257	46	34	13	22.6	first
p1269	11	39	NA	NA	first
p1269	12	37	86	23.39	first
p1269	14	35	NA	NA	first
p1269	17	25	46	24.06	first
p1269	23	21	73	23.72	first
p1269	29	10	119	23.56	first
p1275	29	35	NA	NA	first
p1275	30	34	43	23.34	first
p1275	32	32	NA	NA	first
p1275	35	32	38	22.58	first
p1275	41	34	65	21.45	first
p1275	47	30	18	21.83	first
p1277	35	31	NA	NA	first
p1277	36	31	23	23.84	first
p1277	38	28	NA	NA	first
p1277	41	27	NA	NA	first
p1277	47	25	63	23.84	first
p1277	53	22	13	22.86	first
p1279	31	40	NA	NA	first
p1279	32	40	21	23.67	first
p1279	34	38	NA	NA	first
p1279	37	41	25	23.36	first
p1279	43	38	20	24.14	first
p1279	49	37	NA	NA	first
p1283	23	36	NA	NA	first
p1283	24	35	50	27.67	first
p1283	26	37	NA	NA	first
p1283	29	33	37	27.12	first
p1283	35	28	48	27.7	first
p1283	41	26	56	28.73	first
p1289	30	38	NA	NA	first
p1289	31	33	35	15.06	first
p1289	33	32	NA	NA	first
p1289	36	31	68	15.06	first
p1289	42	26	64	14.68	first
p1289	48	25	98	13.59	first
p13	27.89	39	NA	NA	second
p13	28.08	43	189	24.39	first
p13	33.41	36	NA	NA	first
p13	33.44	36	301	24.39	first
p13	33.44	36	NA	NA	second
p1342	16	35	NA	NA	first
p1342	17	35	NA	NA	first
p1342	19	33	NA	NA	first
p1342	22	30	31	27.94	first
p1342	28	27	55	28.31	first
p1342	34	21	48	26.13	first
p1375	15	46	NA	NA	first
p1375	16	43	36	20.43	first
p1375	18	43	NA	NA	first
p1375	21	45	57	20.11	first
p1375	27	44	54	20.43	first
p1375	33	41	84	19.15	first
p1385	10	39	NA	NA	first
p1385	11	36	107	28.38	first
p1385	13	37	NA	NA	first
p1385	16	36	101	27.77	first
p1385	22	28	103	27.77	first
p1385	28	17	98	27.17	first
p1398	17	43	NA	NA	first
p1398	18	43	85	17.53	first
p1398	20	42	NA	NA	first
p1398	23	40	63	18.29	first
p1398	29	36	60	17.15	first
p1398	35	36	100	16.77	first
p14	9.9	43	153	25.39	first
p14	15.69	36	271	22.27	first
p14	24.89	33	NA	NA	first
p1405	8	40	NA	NA	first
p1405	9	39	111	22.45	first
p1405	11	40	NA	NA	first
p1405	14	34	125	23.04	first
p1405	20	24	NA	NA	first
p1405	26	17	NA	NA	first
p1422	19	34	NA	NA	first
p1422	20	34	48	20.42	first
p1422	22	35	NA	NA	first
p1422	25	35	63	20.76	first
p1422	31	28	56	20.07	first
p1422	37	24	78	19.38	first
p1459	35	26	NA	NA	first
p1459	36	26	57	26.06	first
p1459	38	23	NA	NA	first
p1459	41	22	NA	NA	first
p1459	47	22	38	25.06	first
p1459	53	21	NA	NA	first
p1479	25	38	NA	NA	first
p1479	26	39	175	20.37	first
p1479	28	35	NA	NA	first
p1479	31	35	188	21.97	first
p1479	37	28	176	20.09	first
p1479	43	26	153	20.55	first
p15	6.22	42	150	27.28	first
p15	11.31	39	NA	NA	first
p15	12.07	39	138	29.05	first
p1506	33	39	NA	NA	first
p1506	34	39	28	24.46	first
p1506	36	37	NA	NA	first
p1506	39	36	NA	NA	first
p1506	45	35	27	24.46	first
p1506	51	34	NA	NA	first
p16	9.21	44	NA	NA	second
p16	9.37	44	79	27.55	first
p16	16.34	40	86	25.71	first
p16	16.34	42	NA	NA	second
p16	22.49	39	NA	NA	first
p16	26.64	42	NA	NA	first
p16	44.13	36	NA	NA	first
p16	51.1	32	NA	NA	first
p16	51.1	31	NA	NA	second
p17	23.84	41	53	25.35	first
p17	29.46	37	82	26.03	first
p17	34.1	31	NA	NA	first
p17	34.99	35	NA	NA	first
p18	12.99	31	NA	NA	second
p18	13.25	31	393	19.92	first
p18	20.12	19	410	22.66	first
p18	20.62	19	NA	NA	second
p18	26.08	15	NA	NA	first
p19	4.57	47	NA	NA	second
p19	4.6	47	50	24.38	first
p19	10.33	43	56	25	first
p19	16.31	41	NA	NA	first
p19	22.53	40	NA	NA	first
p19	30.12	40	NA	NA	first
p2	11.81	36	194	24.8	first
p2	16.87	32	204	24.8	first
p20	2.8	42	NA	NA	second
p20	2.96	42	66	25.25	first
p20	8.25	30	73	25.25	first
p20	12.66	28	NA	NA	first
p20	20.42	23	NA	NA	first
p20	32.98	16	NA	NA	first
p20	33.67	11	NA	NA	second
p21	24.04	46	NA	NA	second
p21	24.17	47	96	27.47	first
p21	29.33	42	98	25.68	first
p21	29.33	42	NA	NA	second
p21	37.16	37	NA	NA	first
p22	6.61	46	12	24.69	first
p22	6.71	46	NA	NA	second
p22	12.53	48	27	24.69	first
p22	21.74	46	NA	NA	first
p23	6.12	39	107	28.09	first
p23	13.42	34	109	23.24	first
p24	6.45	42	NA	NA	second
p24	6.61	42	303	29.05	first
p24	12.33	37	435	24.8	first
p25	30.75	41	63	17.37	first
p25	31.31	41	NA	NA	second
p25	37.36	30	69	14.69	first
p26	3.88	41	404	30.35	first
p26	4.87	4	NA	NA	second
p26	9.7	7	1368	30.35	first
p27	8.75	40	137	22.32	first
p27	16.15	33	134	22.32	first
p27	23.74	21	NA	NA	first
p27	24.76	22	NA	NA	second
p28	8.94	41	154	24.93	first
p28	15.69	30	270	22.71	first
p28	17.3	27	NA	NA	second
p28	19.7	27	NA	NA	first
p29	7.96	38	294	23.42	first
p29	7.96	36	NA	NA	second
p29	13.45	23	324	23.42	first
p3	6.18	45	60	23.48	first
p3	11.51	45	NA	NA	first
p3	11.58	45	55	22.74	first
p3	14.24	44	NA	NA	first
p3	21.37	36	NA	NA	first
p3	28.54	34	NA	NA	first
p3	30.71	37	NA	NA	second
p3	35.45	28	NA	NA	first
p3	40.55	19	NA	NA	first
p30	5.39	41	91	32.79	first
p30	11.64	41	115	32.79	first
p30	11.64	41	NA	NA	second
p30	17.63	40	NA	NA	first
p305	7.17	41	49	26.75	first
p305	10.16	31	NA	NA	first
p305	13.15	33	59	26.42	first
p305	16.21	29	NA	NA	first
p305	19.14	27	48	23.12	first
p305	22.2	20	NA	NA	first
p305	25.19	20	61	21.14	first
p307	16.61	18	134	24.39	first
p307	19.5	19	NA	NA	first
p307	22.59	16	118	23.62	first
p307	25.95	10	NA	NA	first
p307	28.41	6	NA	NA	first
p308	10.69	44	74	23.41	first
p308	13.75	44	NA	NA	first
p308	16.87	45	65	22.86	first
p308	20.06	40	NA	NA	first
p308	22.85	40	62	23.7	first
p308	25.85	41	NA	NA	first
p308	28.67	40	59	23.7	first
p31	10.92	37	153	NA	first
p31	17.95	37	142	30.16	first
p31	22.1	32	NA	NA	second
p31	25.78	28	NA	NA	first
p311	9.14	26	386	28.67	first
p311	12.36	20	NA	NA	first
p311	15.36	11	NA	NA	first
p315	8.98	38	349	22.86	first
p315	11.97	20	NA	NA	first
p32	36.99	44	9	24.21	first
p32	45.68	46	9	24.21	first
p32	54.88	44	NA	NA	first
p32	58.86	44	NA	NA	first
p32	63.66	46	NA	NA	first
p32	70.34	42	NA	NA	first
p32	76.98	42	NA	NA	first
p32	82.51	42	NA	NA	first
p32	88.95	40	NA	NA	first
p32	95.66	40	NA	NA	first
p321	9.83	40	59	30.93	first
p321	12.92	37	NA	NA	first
p321	15.95	31	81	26.83	first
p321	18.91	30	NA	NA	first
p321	21.9	28	88	24.78	first
p321	25.09	28	NA	NA	first
p327	6.77	36	280	28.55	first
p327	9.93	24	NA	NA	first
p327	12.76	8	344	24.69	first
p327	15.78	8	NA	NA	first
p328	2.47	40	197	23.18	first
p328	5.49	35	NA	NA	first
p328	8.48	31	NA	NA	first
p328	11.44	29	NA	NA	first
p33	7.89	39	NA	NA	second
p33	8.12	43	182	28.55	first
p33	16.08	30	152	27.34	first
p33	16.08	24	NA	NA	second
p33	22.07	16	NA	NA	first
p33	22.07	16	NA	NA	second
p33	28.31	12	NA	NA	first
p33	31.4	6	NA	NA	second
p33	41.2	8	NA	NA	first
p33	47.16	6	NA	NA	first
p334	15.46	31	211	22.86	first
p334	18.48	29	NA	NA	first
p334	21.47	11	241	22.86	first
p34	41.63	42	82	25.63	first
p34	51.07	37	70	24.78	first
p34	57.51	36	NA	NA	first
p34	57.51	36	NA	NA	second
p34	63.73	33	NA	NA	first
p343	11.9	41	120	23.99	first
p343	14.9	33	NA	NA	first
p343	17.69	28	NA	NA	first
p343	20.91	26	NA	NA	first
p343	23.94	17	224	21.1	first
p349	8.25	40	177	21.87	first
p35	3.03	31	NA	NA	second
p35	3.29	31	187	33.2	first
p35	13.15	30	167	32.03	first
p35	19.17	27	NA	NA	first
p351	8.62	37	87	26.59	first
p351	11.48	37	NA	NA	first
p351	13.98	40	126	23.82	first
p351	17.4	38	NA	NA	first
p351	20.22	40	NA	NA	first
p36	14.24	38	120	30.79	first
p36	17.2	35	NA	NA	second
p36	23.35	32	109	31.1	first
p36	23.35	32	NA	NA	second
p36	29.23	24	NA	NA	second
p36	29.33	24	NA	NA	first
p36	35.84	16	NA	NA	first
p37	8.78	43	136	24.76	first
p37	8.78	46	NA	NA	second
p37	20.88	41	92	24.76	first
p37	28.54	32	NA	NA	first
p38	10.49	43	105	22.88	first
p38	18.41	34	117	23.45	first
p38	20.03	40	NA	NA	second
p38	22.79	34	NA	NA	first
p39	32.13	45	NA	NA	second
p39	32.26	45	105	23.89	first
p39	39.92	44	114	24.21	first
p4	21.51	27	230	NA	first
p4	27.49	18	NA	NA	second
p4	27.56	25	164	NA	first
p4	27.59	25	NA	NA	first
p40	16.74	40	NA	NA	second
p40	16.87	40	59	32	first
p40	27.92	26	44	32	first
p40	33.67	23	NA	NA	first
p40	38.28	22	NA	NA	first
p40	40.22	28	NA	NA	second
p40	43.05	10	NA	NA	first
p41	29.2	43	NA	NA	second
p41	29.4	40	137	32.47	first
p41	37.65	30	201	31.61	first
p42	9.08	44	180	21.48	first
p42	20.22	35	318	20.7	first
p43	5.29	40	NA	NA	second
p43	5.46	45	206	24.77	first
p43	15.09	27	376	20.96	first
p43	19.53	21	NA	NA	first
p43	20.03	17	NA	NA	second
p44	10.19	37	NA	NA	second
p44	10.36	40	144	31.23	first
p44	19.11	13	141	30.49	first
p44	19.11	21	NA	NA	second
p44	26.27	14	NA	NA	first
p45	11.74	46	NA	NA	first
p45	11.94	46	54	28.55	first
p45	17.07	46	53	28.55	first
p46	18.61	48	110	29.3	first
p46	25.12	41	126	27.46	first
p46	25.19	42	NA	NA	second
p46	28.64	40	NA	NA	first
p46	35.78	25	NA	NA	first
p46	36.93	26	NA	NA	second
p5	51.92	32	80	28.03	first
p5	58.37	24	91	30.8	first
p5	64.58	26	NA	NA	first
p5	69.75	20	NA	NA	first
p502	42.52	44	54	21.63	first
p502	45.28	41	NA	NA	first
p502	49.36	34	55	20.98	first
p502	51.59	35	NA	NA	first
p502	54.49	34	77	20.34	first
p503	12.5	43	94	17.06	first
p503	15.62	44	NA	NA	first
p503	18.65	41	150	17.09	first
p503	21.67	40	NA	NA	first
p503	24.63	39	107	15.97	first
p503	28.15	37	NA	NA	first
p503	30.65	35	NA	NA	first
p504	11.74	41	48	21.33	first
p504	14.9	40	NA	NA	first
p504	17.95	38	39	21.27	first
p504	20.88	40	NA	NA	first
p504	23.91	39	38	20.22	first
p504	26.93	34	NA	NA	first
p508	20.59	36	136	19.95	first
p508	23.68	35	NA	NA	first
p508	26.7	27	120	NA	first
p508	29.69	24	NA	NA	first
p513	22.2	25	351	18.82	first
p513	25.06	19	NA	NA	first
p517	34.07	29	41	21.61	first
p517	37.09	28	NA	NA	first
p517	40.05	24	35	21.61	first
p517	43.05	23	NA	NA	first
p517	46.27	20	NA	NA	first
p517	49.03	21	NA	NA	first
p517	52.32	20	NA	NA	first
p6	28.58	44	78	23.55	first
p6	34.36	45	64	23.13	first
p6	34.36	45	NA	NA	second
p7	5.26	46	NA	NA	second
p7	6.15	44	57	26.77	first
p7	11.71	45	49	26.03	first
p7	21.7	45	NA	NA	first
p7	23.31	45	NA	NA	second
p7	27.92	44	NA	NA	first
p7	33.9	40	NA	NA	first
p7	40.35	36	NA	NA	first
p7	45.87	33	NA	NA	first
p7	51.86	33	NA	NA	first
p7	57.19	31	NA	NA	first
p7	64.12	27	NA	NA	first
p714	41.5	18	79	30.09	first
p714	44.49	13	NA	NA	first
p714	47.42	6	NA	NA	first
p714	50.48	5	NA	NA	first
p715	32.62	37	25	25.73	first
p715	35.68	35	NA	NA	first
p715	38.7	34	35	25.15	first
p715	41.63	33	NA	NA	first
p715	44.59	34	24	26.01	first
p715	47.68	31	NA	NA	first
p715	50.67	27	31	26.01	first
p718	26.83	27	96	22.48	first
p718	29.66	14	NA	NA	first
p720	7.89	33	96	27.68	first
p720	11.11	29	NA	NA	first
p720	14.07	28	NA	NA	first
p720	17.07	19	NA	NA	first
p720	20.06	15	NA	NA	first
p720	23.08	16	NA	NA	first
p720	25.85	14	NA	NA	first
p725	17	38	65	31.41	first
p725	20.06	28	NA	NA	first
p725	23.02	25	NA	NA	first
p725	26.18	21	NA	NA	first
p725	29.04	18	NA	NA	first
p725	32.03	17	NA	NA	first
p728	37.78	28	117	22.84	first
p728	41.1	26	NA	NA	first
p728	44.2	18	NA	NA	first
p728	47.22	16	NA	NA	first
p728	50.77	11	NA	NA	first
p729	26.96	24	104	23.27	first
p729	30.19	16	NA	NA	first
p733	9.24	37	40	24.22	first
p733	12.23	36	NA	NA	first
p733	15.06	29	94	24.39	first
p734	12.23	24	625	24.01	first
p737	11.54	26	930	23.94	first
p741	4.77	35	141	28.65	first
p741	10.98	6	NA	NA	first
p741	13.71	5	NA	NA	first
p741	16.71	1	NA	NA	first
p741	19.83	5	NA	NA	first
p741	22.89	3	NA	NA	first
p745	25.22	43	76	26.36	first
p745	28.18	43	NA	NA	first
p745	31.17	42	NA	NA	first
p745	34.2	40	NA	NA	first
p745	37.22	39	NA	NA	first
p745	43.21	35	69	NA	first
p748	16.67	44	48	22.72	first
p748	19.89	42	NA	NA	first
p752	34.86	31	82	22.53	first
p752	38.11	29	NA	NA	first
p752	41.14	26	56	22.22	first
p752	43.93	26	NA	NA	first
p752	46.89	24	84	22.22	first
p752	50.15	23	NA	NA	first
p752	52.88	17	70	18.52	first
p755	29.14	47	113	25.06	first
p755	32.19	44	NA	NA	first
p755	34.99	41	121	26.3	first
p755	38.34	42	NA	NA	first
p755	41.17	35	155	25.16	first
p755	44.1	38	NA	NA	first
p755	47.12	30	128	24.39	first
p758	18.28	37	72	27.82	first
p758	21.34	35	NA	NA	first
p758	24.27	38	54	28.2	first
p758	27.26	37	NA	NA	first
p758	30.25	37	86	27.05	first
p758	33.11	35	NA	NA	first
p758	36.24	30	68	26.67	first
p762	14.76	44	104	26.85	first
p762	17.76	43	NA	NA	first
p762	20.88	42	124	27.47	first
p762	23.78	38	NA	NA	first
p762	26.8	30	NA	NA	first
p762	29.99	23	NA	NA	first
p766	32.98	42	37	28.39	first
p766	36.04	42	NA	NA	first
p766	39.03	42	NA	NA	first
p766	42.03	41	NA	NA	first
p766	44.99	43	31	27.82	first
p767	14.53	33	79	23.73	first
p767	17.49	32	NA	NA	first
p767	20.52	30	61	21.56	first
p767	23.54	24	NA	NA	first
p774	34.73	36	29	24.62	first
p774	37.92	36	NA	NA	first
p774	40.71	36	27	24.62	first
p774	43.87	34	NA	NA	first
p774	46.73	36	NA	NA	first
p774	50.08	36	NA	NA	first
p774	52.71	37	NA	NA	first
p776	20.36	45	61	28.28	first
p776	23.35	42	NA	NA	first
p776	26.34	41	50	29.75	first
p776	29.33	39	NA	NA	first
p776	32.39	32	43	29.75	first
p776	35.35	31	NA	NA	first
p776	38.15	33	31	31.22	first
p777	7	45	98	22.99	first
p777	9.93	42	NA	NA	first
p777	12.99	41	165	23.66	first
p777	15.98	40	NA	NA	first
p777	19.24	37	137	23.66	first
p777	22.16	34	NA	NA	first
p777	25.19	29	128	23.66	first
p785	29.96	39	47	21.88	first
p785	33.08	34	NA	NA	first
p785	36.14	29	63	20.24	first
p785	39.13	30	NA	NA	first
p785	41.89	23	70	20.24	first
p798	14.67	42	104	24.54	first
p798	17.66	41	NA	NA	first
p798	20.88	40	NA	NA	first
p798	23.68	37	NA	NA	first
p798	26.87	38	131	25.65	first
p798	29.66	36	NA	NA	first
p798	32.39	31	132	NA	first
p8	10.46	45	NA	NA	second
p8	10.59	42	155	20.37	first
p8	15.49	38	NA	NA	first
p8	15.95	38	178	20.99	first
p8	21.37	28	NA	NA	first
p800	28.71	40	41	24.8	first
p800	31.77	38	NA	NA	first
p800	34.92	35	NA	NA	first
p800	37.72	31	NA	NA	first
p800	40.74	32	NA	NA	first
p800	43.7	31	NA	NA	first
p800	46.89	27	NA	NA	first
p801	14.76	40	51	26.51	first
p801	17.92	39	NA	NA	first
p801	20.75	34	NA	NA	first
p801	23.68	35	NA	NA	first
p801	26.96	41	NA	NA	first
p801	29.73	35	NA	NA	first
p801	32.65	35	NA	NA	first
p806	34.96	44	15	24.19	first
p806	37.88	42	NA	NA	first
p806	40.94	41	18	24.78	first
p806	43.93	40	NA	NA	first
p806	46.93	40	21	24.78	first
p806	49.92	40	NA	NA	first
p806	52.84	38	18	25.08	first
p808	28.12	24	67	23.71	first
p808	31.08	21	NA	NA	first
p808	34.17	21	NA	NA	first
p808	37.09	19	NA	NA	first
p808	40.32	14	NA	NA	first
p808	43.05	19	NA	NA	first
p808	46.1	18	67	23.96	first
p810	6.35	35	275	24.69	first
p810	9.5	21	NA	NA	first
p810	12.33	18	NA	NA	first
p810	15.52	15	NA	NA	first
p9	5.23	37	143	37.34	first
p9	10.72	30	142	34.29	first
p9	16.47	21	NA	NA	first
p9	16.47	20	NA	NA	second
p9	22.72	13	NA	NA	first
p9	27.16	12	NA	NA	first
p9	40.25	5	NA	NA	first
