# Supplementary material for: Neurofilament light and heterogeneity of disease progression in amyotrophic lateral sclerosis: development and validation of a prediction model to improve interventional trials
Source: Transl Neurodegener. 2021 Aug 26;10:31. doi: 10.1186/s40035-021-00257-y (PMC8390195; doi:10.1186/s40035-021-00257-y)
Supplement: Supplementary file 2 — Additional file 2 contains the clinical data of each patient in the study (patient, cohort, onset, gender, age, FRS, NfL levels at baseline, ALSFRS-R at baseline, BMI at baseline, deceased status, months survived since disease onset). [file 40035_2021_257_MOESM2_ESM.csv]

patient	cohort	onset	sex	age	DeltaFRS	NfL_baseline	ALSFRSR_baseline	BMI_baseline	deceased	months_survived
p1	DevelopmentCohort	spinal	male	51	1.5410473	19	33	32.82	1	28
p2	DevelopmentCohort	spinal	male	75	1.01649025	194	36	24.8	1	26
p3	DevelopmentCohort	spinal	male	57	0.48526596	60	45	23.48	0	40
p4	DevelopmentCohort	spinal	female	62	0.97646789	230	27	NA	0	27
p5	DevelopmentCohort	spinal	male	72	0.3081444	80	32	28.03	0	69
p6	DevelopmentCohort	spinal	male	37	0.13997698	78	44	23.55	0	34
p7	DevelopmentCohort	bulbar	male	75	0.65048128	57	46	26.77	0	63
p8	DevelopmentCohort	spinal	male	72	0.56664596	155	45	20.37	1	26
p9	DevelopmentCohort	spinal	female	46	2.10383648	143	37	37.34	0	39
p10	DevelopmentCohort	spinal	male	66	0.26675439	46	43	25.18	0	24
p11	DevelopmentCohort	spinal	male	74	0.24134921	33	45	26.4	1	24
p12	DevelopmentCohort	bulbar	female	54	0.60417219	273	45	26.48	0	15
p13	DevelopmentCohort	spinal	female	74	0.1780445	189	39	24.39	1	51
p14	DevelopmentCohort	bulbar	female	86	0.5051495	153	43	25.39	0	24
p15	DevelopmentCohort	spinal	female	49	0.96539683	150	42	27.28	0	NA
p16	DevelopmentCohort	spinal	female	51	0.42680702	79	44	27.55	0	50
p17	DevelopmentCohort	spinal	male	76	0.29361379	53	41	25.35	0	34
p18	DevelopmentCohort	bulbar	female	72	1.28280397	393	31	19.92	0	26
p19	DevelopmentCohort	spinal	male	41	0.21721429	50	47	24.38	0	38
p20	DevelopmentCohort	spinal	male	36	2.02733333	66	42	25.25	0	32
p21	DevelopmentCohort	spinal	male	58	0.04137415	96	46	27.47	0	37
p22	DevelopmentCohort	spinal	male	52	0.30258706	12	46	24.69	0	21
p23	DevelopmentCohort	spinal	male	55	1.47145161	107	39	28.09	0	17
p24	DevelopmentCohort	spinal	male	62	0.90776119	303	42	29.05	1	19
p25	DevelopmentCohort	spinal	female	64	0.22766845	63	41	17.37	1	38
p26	DevelopmentCohort	bulbar	male	69	1.80398305	404	41	30.35	0	9
p27	DevelopmentCohort	spinal	female	53	0.91458647	137	40	22.32	0	23
p28	DevelopmentCohort	spinal	male	69	0.78261029	154	41	24.93	0	19
p29	DevelopmentCohort	spinal	male	68	1.25661157	294	37	NA	0	13
p30	DevelopmentCohort	spinal	female	56	1.2979878	91	41	32.79	0	17
p31	DevelopmentCohort	spinal	male	50	1.00756024	153	37	30.16	0	24
p32	DevelopmentCohort	spinal	female	52	0.10812444	9	44	24.21	0	94
p33	DevelopmentCohort	spinal	female	38	0.61558705	182	39	28.55	0	47
p34	DevelopmentCohort	spinal	female	69	0.14412322	82	42	25.63	0	63
p35	DevelopmentCohort	spinal	female	64	5.1697	187	31	33.2	1	23
p36	DevelopmentCohort	spinal	male	66	0.70230947	120	38	30.79	0	35
p37	DevelopmentCohort	spinal	male	61	0.56947565	136	44.5	NA	1	37
p38	DevelopmentCohort	spinal	male	61	0.47664577	105	43	22.88	1	26
p39	DevelopmentCohort	spinal	male	57	0.09299694	105	45	23.89	0	39
p40	DevelopmentCohort	spinal	male	71	0.47423002	59	40	32	0	42
p41	DevelopmentCohort	bulbar	female	60	0.27212528	137	43	32.47	0	37
p42	DevelopmentCohort	bulbar	male	51	0.44072464	180	44	21.48	0	20
p43	DevelopmentCohort	bulbar	female	62	0.54957831	206	40	24.77	0	19
p44	DevelopmentCohort	spinal	female	57	0.77231746	144	37	31.23	0	26
p45	DevelopmentCohort	bulbar	male	56	0.16754821	54	46	28.55	0	17
p46	DevelopmentCohort	bulbar	female	60	0	110	48	29.3	0	40
p103	ValidationCohort1	bulbar	female	66	1.88751724	275	30	19.43	1	18.86
p109	ValidationCohort1	bulbar	female	65	0.20547297	191	45	21.61	0	35.95
p305	ValidationCohort1	bulbar	male	58	0.97646789	49	41	26.75	0	39.46
p307	ValidationCohort1	bulbar	female	74	1.80653465	134	18	24.39	1	38.25
p308	ValidationCohort1	bulbar	male	56	0.37427692	74	44	23.41	0	42
p311	ValidationCohort1	bulbar	female	59	2.40654676	386	26	28.67	0	18.1
p315	ValidationCohort1	bulbar	male	73	1.11391941	349	38	22.86	1	14.22
p321	ValidationCohort1	bulbar	male	76	0.81364549	59	40	30.93	1	24.67
p327	ValidationCohort1	bulbar	female	74	1.77145631	280	36	28.55	1	17.04
p328	ValidationCohort1	bulbar	male	75	3.24373333	197	40	23.18	1	13.24
p334	ValidationCohort1	bulbar	male	68	1.09993617	211	31	22.86	1	21.64
p343	ValidationCohort1	bulbar	male	58	0.58803867	120	41	23.99	1	25.72
p349	ValidationCohort1	bulbar	female	66	0.96924303	177	40	21.87	0	8.69
p351	ValidationCohort1	bulbar	male	53	1.27675572	87	37	26.59	0	20.14
p502	ValidationCohort1	spinal	male	48	0.09407579	54	44	21.63	0	68.26
p503	ValidationCohort1	spinal	female	44	0.40013158	94	43	17.06	0	30.14
p504	ValidationCohort1	spinal	male	74	0.59627451	48	41	21.33	1	28.68
p508	ValidationCohort1	spinal	female	71	0.5829393	136	36	19.95	1	31.24
p513	ValidationCohort1	spinal	male	56	1.03619259	351	25	18.82	0	24.83
p517	ValidationCohort1	spinal	female	58	0.55771236	41	29	21.61	0	56.64
p714	ValidationCohort1	spinal	male	75	0.72290016	79	18	30.09	1	51.53
p715	ValidationCohort1	spinal	male	41	0.33720766	25	37	25.73	0	64.03
p718	ValidationCohort1	spinal	female	54	0.78261029	96	27	22.48	1	29.82
p720	ValidationCohort1	spinal	female	62	1.900625	96	33	27.68	1	35.32
p725	ValidationCohort1	spinal	male	77	0.58820116	65	38	31.41	1	38.39
p728	ValidationCohort1	spinal	male	53	0.52932985	117	28	22.84	1	51.61
p729	ValidationCohort1	spinal	male	47	0.89004878	104	24	23.27	1	31.22
p733	ValidationCohort1	spinal	female	59	1.19042705	40	37	24.22	1	17.08
p734	ValidationCohort1	spinal	female	78	1.96193548	625	24	24.01	0	12.39
p737	ValidationCohort1	spinal	male	59	1.90603989	930	26	23.94	1	12.48
p741	ValidationCohort1	spinal	male	58	2.72641379	141	35	28.65	0	22.1
p745	ValidationCohort1	spinal	male	63	0.1982399	76	43	26.36	0	54.44
p748	ValidationCohort1	spinal	male	48	0.2399211	48	44	22.72	0	45.04
p752	ValidationCohort1	spinal	male	59	0.48770755	82	31	22.53	0	62.75
p755	ValidationCohort1	spinal	male	67	0.0343228	113	47	25.06	0	46.97
p758	ValidationCohort1	spinal	female	62	0.60163669	72	37	27.82	0	35.94
p762	ValidationCohort1	spinal	male	68	0.27091314	104	44	26.85	0	41.89
p766	ValidationCohort1	spinal	male	71	0.18191426	37	42	28.39	0	53.66
p767	ValidationCohort1	spinal	female	69	1.03201357	79	33	23.73	1	24.71
p774	ValidationCohort1	spinal	male	78	0.34556818	29	36	24.62	0	60.91
p776	ValidationCohort1	spinal	female	43	0.14738288	61	45	28.28	0	37.77
p777	ValidationCohort1	spinal	male	64	0.42830986	98	45	22.99	1	32.09
p785	ValidationCohort1	spinal	male	66	0.3004281	47	39	21.88	1	41.91
p798	ValidationCohort1	spinal	female	61	0.40910314	104	42	24.54	0	38.02
p800	ValidationCohort1	spinal	male	57	0.27867125	41	40	24.8	0	51.95
p801	ValidationCohort1	spinal	male	57	0.54182628	51	40	26.51	0	37.92
p806	ValidationCohort1	spinal	male	56	0.11443086	15	44	24.19	0	56.64
p808	ValidationCohort1	spinal	male	36	0.85361403	67	24	23.71	0	50.57
p810	ValidationCohort1	spinal	male	70	2.04834197	275	35	24.69	1	16.25
p1398	ValidationCohort2	spinal	female	54	0.27777778	85	43	17.53	0	35
p1051	ValidationCohort2	spinal	male	33	0.27272727	125	45	23.36	0	28
p1459	ValidationCohort2	spinal	male	44	0.61111111	57	26	26.06	0	47
p1289	ValidationCohort2	spinal	female	39	0.48387097	35	38	15.06	0	48
p1375	ValidationCohort2	bulbar	male	32	0.3125	36	46	20.43	0	33
p1275	ValidationCohort2	spinal	female	57	0.46666667	43	35	23.34	0	47
p1165	ValidationCohort2	bulbar	male	40	0.33333333	75	45	25.35	0	26
p1283	ValidationCohort2	spinal	male	62	0.54166667	50	36	27.67	0	41
p1021	ValidationCohort2	spinal	male	52	1.30769231	54	31	24.21	0	30
p1422	ValidationCohort2	bulbar	female	37	0.7	48	34	20.42	0	37
p1137	ValidationCohort2	spinal	male	62	1.07142857	20	33	29.07	0	31
p1103	ValidationCohort2	spinal	male	59	0.69230769	34	41	21.71	0	30
p1479	ValidationCohort2	spinal	female	43	0.34615385	175	38	20.37	0	43
p1253	ValidationCohort2	spinal	male	35	0.30769231	33	44	22.34	0	30
p1150	ValidationCohort2	spinal	male	34	0.42857143	76	42	23.3	0	31
p1405	ValidationCohort2	spinal	male	64	1	111	40	22.45	0	14
p1005	ValidationCohort2	spinal	male	52	0.35	18	44	28.73	0	37
p1252	ValidationCohort2	spinal	male	58	0.875	69	31	26.73	0	41
p1257	ValidationCohort2	spinal	male	65	0.24137931	12	41	25.02	0	46
p1149	ValidationCohort2	spinal	male	55	0.13888889	52	43	23.59	0	53
p1269	ValidationCohort2	bulbar	male	48	0.91666667	86	39	23.39	0	29
p1279	ValidationCohort2	spinal	female	39	0.25	21	40	23.67	0	43
p1090	ValidationCohort2	bulbar	male	67	0.33333333	60	45	26.02	0	26
p1203	ValidationCohort2	spinal	male	65	0.25	97	42	27.25	0	37
p1082	ValidationCohort2	bulbar	female	56	0.19444444	87	42	22.81	0	53
p1202	ValidationCohort2	spinal	female	48	0.44444444	28	37	24.78	0	44
p1506	ValidationCohort2	spinal	male	26	0.26470588	28	39	24.46	0	45
p1277	ValidationCohort2	spinal	female	51	0.47222222	23	31	23.84	0	53
p1139	ValidationCohort2	spinal	male	62	0.25	60	45	19.68	0	29
p1385	ValidationCohort2	bulbar	female	60	1.09090909	107	39	28.38	0	28
p1175	ValidationCohort2	spinal	male	35	1	106	41	30	0	24
p1050	ValidationCohort2	spinal	male	57	0.47058824	144	41	NA	0	34
p1342	ValidationCohort2	spinal	male	51	0.81818182	31	35	27.94	0	34
